# Supplementary material for: Resistance pattern of infected chronic wound isolates and factors associated with bacterial resistance to third generation cephalosporins at Mbarara Regional Referral Hospital, Uganda
Source: PLoS One. 2021 Dec 16;16(12):e0261264. doi: 10.1371/journal.pone.0261264 (PMC8675733; doi:10.1371/journal.pone.0261264)
Supplement: S1 Dataset — (XLSX) [file pone.0261264.s001.xlsx]

## Sheet: microbiology and demographics
									Microbiology results:
Demorgraphic and clinical characteristics of patients					Clinical and demographic characteristics of patients
										Ceftriaxone, Cmax=168µg/ml		Cefoperazone, Cmax =159µg/ml		Cefotaxime, Cmax =41.1µg/ml		Cefixime, 2.47µg/ml		Cefpodoxime, 2.7µg/ml
S/no.	Age	Sex	Education	Occupation	Length of Hospital stay	Frequency of Hospital admission per year	Pre-exposure to 3GC	Co-morbidity	Isolate	Resistance	MIC(µg/ml)	Resistance	MIC(µg/ml)	Resistance	MIC(µg/ml)	Resistance	MIC(µg/ml)	Resistance	MIC(µg/ml)
1	39	Female	Primary	Peasant	7	2	yes	yes	no growth
2	43	Female	Primary	Peasant	15	2	yes	yes	Klebsiella spp	yes	N/A	no	2.5	yes	N/A	no	1.24	yes	N/A
3	25	Female	Primary	Peasant	9	1	yes	No	Staphylococcus aures	no	21	no	39.8	no	5.14	no	1.24	yes	N/A
4	32	male	post-secondary	Peasant	10	1	No	No	Staphylococcus aures	no	5.25	no	0.62	no	2.57	yes	N/A	yes	N/A
5	16	Female	Post-primary	student	6	1	No	No	Staphylococcus aures	no	5.25	no	0.62	no	2.57	yes	N/A	yes	N/A
6	42	male	Post-primary	Business	18	1	no	No	Klebsiella spp	yes	N/A	no	4.97	no	0.64	yes	N/A	no	0.01
7	5	male	Primary	student	20	1	No	No	no growth			no
8	40	male	post-secondary	Accountant	18	2	yes	yes	Proteus spp	yes	N/A	no	39.8	yes	N/A	no	0.64	no	0.7
9	38	male	Post-primary	Business	11	2	yes	No	Proteus spp	yes	N/A	no	9.94	yes	N/A	yes	N/A	yes	N/A
10	28	male	Primary	Peasant	5	3	yes	yes	Proteus spp	no	10.5	no	2.5	no	1.28	yes	N/A	yes	N/A
11	55	Female	post-secondary	farmer	20	2	yes	yes	Proteus spp	no	42	no	2.5	yes	N/A	yes	N/A	yes	N/A
12	48	Female	Post-primary	Business	12	1	yes	yes	Proteus spp	yes	N/A	no	9.94	no	20.6	yes	N/A	yes	N/A
13	32	male	post-secondary	plumber	3	1	No	yes	Staphylococcus aures	no	5.25	no	2.48	yes	N/A	yes	N/A	yes	N/A
14	38	male	Primary	farmer	22	1	No	No	Proteus spp	no	42	no	39.8	no	10.3	yes	N/A	yes	N/A
15	44	male	Primary	farmer	10	2	yes	yes	Klebsiella spp	no	10.5	no	1.24	yes	N/A	yes	N/A	no	0.68
16	65	male	post-secondary	teacher	3	2	yes	yes	Staphylococcus aures	no	2.63	no	19.9	yes	N/A	yes	N/A	yes	N/A
17	50	male	Primary	carpenter	12	2	No	No	Klebsiella spp	no	N/A	no	4.97	no	1.28	no	0.08	yes	N/A
18	18	Female	Post-primary	student	5	1	No	No	Klebsiella spp	no	2.65	no	2.5	yes	N/A	no	0.0096	yes	N/A
19	31	Female	Primary	farmer	3	3	yes	No	Staphylococcus aures	no	21.1	no	9.9	yes	N/A	no	0.31	yes	N/A
20	40	male	Primary	Peasant	8	2	No	No	no growth			no
21	58	male	post-secondary	teacher	5	1	yes	yes	Proteus spp	yes	N/A	no	4.97	no	0.64	yes	N/A	yes	N/A
22	67	Female	Primary	Peasant	6	1	No	No	Proteus spp	yes	N/A	no	0.62	yes	N/A	yes	N/A	yes	N/A
23	47	male	Primary	farmer	11	1	No	yes	Proteus spp	no	42	no	2.5	no	0.08	yes	N/A	yes	N/A
24	72	male	Primary	Peasant	3	1	yes	yes	Klebsiella spp	no	5.25	no	2.5	no	0.64	no	0.31	yes	N/A
25	78	male	Post-primary	Peasant	6	3	No	No	Klebsiella spp	no	21	no	0.62	yes	N/A	yes	N/A	yes	N/A
26	26	Female	Post-primary	Business	3	2	No	No	Staphylococcus aures	no	84	no	1.24	yes	N/A	yes	N/A	yes	N/A
27	38	Female	Primary	Peasant	5	2	yes	no	Proteus spp	yes	N/A	no	1.24	no	5.14	yes	N/A	yes	N/A
28	66	Female	Primary	Peasant	11	3	yes	No	Staphylococcus aures	yes	5.25	no	4.97	no	20.6	yes	N/A	yes	N/A
29	28	Female	Primary	Peasant	8	1	No	yes	Proteus spp	no	21	no	4.97	yes	N/A	yes	N/A	yes	N/A
30	80	Female	Primary	Peasant	7	1	yes	No	Klebsiella spp	no	10.5	no	4.97	yes	N/A	no	0.62	yes	N/A
31	61	male	Primary	Peasant	10	1	No	No	Staphylococcus aures	no	42	no	0.31	yes	0.32	yes	N/A	yes	N/A
32	16	male	Primary	student	6	1	no	no	Klebsiella spp	no	10.5	no	0.31			no	0.005	yes	N/A
33	38	Female	Post-primary	Business	20	2	yes	yes	no growth			no
34	30	Female	Primary	farmer	12	3	No	No	Proteus spp	yes	N/A	no	0.62	yes		yes	N/A	yes	N/A
35	70	Female	Primary	farmer	3	1	No	No	Enterobacter aglomerus	no	10.5	no	19.9	no	0.16	yes	N/A	yes	N/A
36	50	male	Primary	Peasant	12	2	No	No	no growth
37	22	Female	Post-primary	student	7	1	No	No	Klebsiella spp	no	2.63	no	0.31	yes		yes	N/A	yes	N/A
38	66	male	Primary	Peasant	6	2	No	No	Staphylococcus aures	yes	N/A	no	0.62	no	0.64	no	0.15	yes	N/A
39	44	male	post-secondary	Business	3	2	yes	yes	Klebsiella spp	no	0.67	no	0.31	no	1.28	yes	N/A	yes	N/A
40	38	male	post-secondary	teacher	8	2	No	No	Klebsiella spp	no	0.67	no	0.31	no	1.28	yes	N/A	yes	N/A
41	20	male	post-secondary	student	6	1	No	No	Klebsiella spp	no	0.67	no	2.5	no	1.28	yes	N/A	yes	N/A
42	21	Female	Post-primary	Business	16	2	No	No	Staphylococcus aures	no	10.5	no	0.31	no	1.28	yes	N/A	yes	N/A
43	63	Female	Primary	Peasant	13	3	No	yes	Staphylococcus aures	no	5.25	no	0.31	no	0.64	yes	N/A	yes	N/A
44	28	Female	Primary	Peasant	10	3	yes	No	Staphylococcus aures	no	5.25	no	0.31	no	0.64	yes	N/A	yes	N/A
45	14	male	Primary	student	9	1	No	No	Staphylococcus aures	no	10.5	no	0.31	no	0.32	no	0.08	yes	N/A
46	77	male	Primary	Peasant	4	3	yes	yes	Klebsiella spp	no	84	no	1.24	no	0.16	yes	N/A	yes	N/A
47	48	male	Post-primary	Business	10	3	no	no	Staphylococcus aures	no	5.25	no	0.62	no	0.08	yes	N/A	yes	N/A
48	51	male	Primary	farmer	3	2	No	yes	Klebsiella spp	no	21	no	0.31	no	2.57	yes	N/A	yes	N/A
49	31	Female	Primary	teacher	8	2	yes	yes	Staphylococcus aures	no	0.66	no	9.9	no	1.28	yes	N/A	yes	N/A
50	42	Female	post-secondary	Business	6	2	no	no	Klebsiella spp	no	42	no	9.94	no	5.14	yes	N/A	yes	N/A
51	41	Female	post-secondary	lawyer	12	2	yes	No	Staphylococcus aures	no	0.66	no	0.62	no	1.28	yes	N/A	yes	N/A
52	40	Female	post-secondary	teacher	4	2	No	yes	Staphylococcus aures	no	84	no	1.24	no	1.28	yes	N/A	yes	N/A
53	40	male	Primary	Business	4	2	No	No	Staphylococcus aures	no	42	no	1.24	no	2.57	yes	N/A	yes	N/A
54	48	male	Post-primary	security officer	7	1	No	No	no growth
55	29	Female	Primary	Peasant	8	3	No	yes	Staphylococcus aures	no	42	no	0.62	no	1.28	no	0.04	yes	N/A
56	33	Female	post-secondary	social worker	6	2	yes	No	Pseudomonas earuginosa	yes	N/A	no	0.62	yes		yes	N/A	yes	N/A
57	27	male	Post-primary	security officer	2	1	No	No	Enterobacter aglomerus	no	84	no	2.48	no	1.28	no	0.04	yes	N/A
58	22	Female	Primary	Peasant	10	3	No	yes	Providensia spp	yes	N/A	no	4.97	yes		yes	N/A	yes	N/A
59	52	male	Primary	driver	3	3	yes	No	Proteus spp	yes	N/A	no	0.31	yes		yes	N/A	yes	N/A
60	29	male	Post-primary	driver	4	2	yes	no	Klebsiella spp	no	42	no	2.5	no	1.28	yes	N/A	yes	N/A
61	57	male	Primary	Business	3	2	No	yes	Staphylococcus aures	no	0.66	no	0.62	no	1.28	yes	N/A	yes	N/A
62	30	Female	Post-primary	security officer	8	2	No	No	Staphylococcus aures	no	5.25	no	0.62	no	1.28	no	0.08	yes	N/A
63	39	Female	Post-primary	driver	6	2	No	No	Staphylococcus aures	no	5.25	no	0.62	no	2.57	no	0.04	yes	N/A
64	20	male	Post-primary	driver	10	2	No	No	Staphylococcus aures	no	5.25	no	0.31	no	10.3	yes	N/A	yes	N/A
65	40	male	post-secondary	Accountant	6	3	No	No	Pseudomonas earuginosa	no	84	no	4.97	yes		yes	N/A	yes	N/A
66	47	male	Post-primary	security officer	10	3	yes	no	Klebsiella spp	no	42	no	9.9	no	0.08	yes	N/A	yes	N/A
67	33	Female	post-secondary	Business	6	1	No	No	Klebsiella spp	no	84	no	1.24	no	5.14	yes	N/A	yes	N/A
68	49	male	post-secondary	security officer	9	2	yes	yes	Proteus spp	yes	N/A	no	0.62	yes		yes	N/A	yes	N/A
69	59	male	Primary	farmer	3	3	yes	yes	Pseudomonas earuginosa	no	5.3	no	19.9	yes		yes	N/A	yes	N/A
70	46	male	Primary	farmer	10	3	yes	yes	Staphylococcus aures	no	4.97	no	0.31	no	2.57	no	1.24	yes	N/A
71	32	Female	Primary	farmer	7	2	yes	No	Proteus spp	yes	N/A	yes	N/A	no		yes	N/A	yes	N/A
72	23	male	Primary	Peasant	3	1	yes	No	Klebsiella spp	no	10.5	no	4.97	no	0.08	yes	N/A	yes	N/A
73	28	Female	post-secondary	teacher	4	2	No	No	Staphylococcus aures	no	5.25	no	9.9	no	10.3	yes	N/A	yes	N/A
74	38	male	Post-primary	security officer	10	3	No	No	Staphylococcus aures	no	0.66	no	0.31	no	0.08	yes	N/A	yes	N/A
75	29	male	Post-primary	driver	8	3	yes	no	Staphylococcus aures	no	0.66	no	9.9	no	0.08	yes	N/A	yes	N/A
